# Supplementary material for: Safety and Immunogenicity of Combined DNA-Polyethylenimine and Oral Bacterial Idiotypic Vaccine for Patients with B-Cell Non-Hodgkin Lymphoma: A Pilot Study
Source: Cancers (Basel). 2022 Jul 6;14(14):3298. doi: 10.3390/cancers14143298 (PMC9320637; doi:10.3390/cancers14143298)
Supplement: Supplementary file 1 [file cancers-14-03298-s001.zip]

Archive with 1 entries (1 files):
- cancers-1767855-supplementary.pdf
